# Supplementary material for: Jet Splitting Enabled One-Step Fabrication of Hierarchically Structured PLA Membranes for High-Performance PM0.3 Filtration
Source: Nanomaterials (Basel). 2025 Sep 20;15(18):1452. doi: 10.3390/nano15181452 (PMC12472766; doi:10.3390/nano15181452)
Supplement: Supplementary file 1 [file nanomaterials-15-01452-s001.zip]

Archive with 1 entries (1 files):
- nanomaterials-3835144-supplementary.pdf
